# Supplementary material for: The Trypanosoma brucei-Derived Ketoacids, Indole Pyruvate and Hydroxyphenylpyruvate, Induce HO-1 Expression and Suppress Inflammatory Responses in Human Dendritic Cells
Source: Antioxidants (Basel). 2022 Jan 15;11(1):164. doi: 10.3390/antiox11010164 (PMC8772738; doi:10.3390/antiox11010164)
Supplement: Supplementary file 1 [file antioxidants-11-00164-s001.zip]

Archive with 1 entries (1 files):
- antioxidants-1541092-SI.pdf
